# Supplementary material for: TNF-α Inhibitors in Combination with MTX Reduce Circulating Levels of Heparan Sulfate/Heparin and Endothelial Dysfunction Biomarkers (sVCAM-1, MCP-1, MMP-9 and ADMA) in Women with Rheumatoid Arthritis
Source: J Clin Med. 2022 Jul 20;11(14):4213. doi: 10.3390/jcm11144213 (PMC9320287; doi:10.3390/jcm11144213)
Supplement: Supplementary file 1 [file jcm-11-04213-s001.zip]

Archive with 1 entries (1 files):
- jcm-1782425-supplementary.pdf
